# Supplementary material for: Integrated proteomic and targeted Next Generation Sequencing reveal relevant heterogeneity in lower-grade meningioma and ANXA3 as a new target in NF2 mutated meningiomas
Source: eBioMedicine. 2025 Jun 24;117:105814. doi: 10.1016/j.ebiom.2025.105814 (PMC12278414; doi:10.1016/j.ebiom.2025.105814)
Supplement: Supplementary Table S1 — Antibodies validation list and animal description. The table contains detailed information on the antibodies and animals used in the project. [file mmc9.xlsx]

## Sheet: Sheet1
Supplier	Antibody	Cat.n.	Source/Isotype	Clone	Supplier Dilution	Company application	RRID
Sigma-Aldrich	Anti-ANXA3	HPA013398	Rabbit IgG	Polyclonal	1/1000	IHC, WB, IF	AB_1844861
Sigma-Aldrich	Anti-Vinculin	V9131	Mouse IgG1	Monoclonal	1/800	IF, IHC (f), WB	AB_477629
Abcam	Anti-GAPDH	ab8245	mouse IgG1	Monoclonal	1/10000	IF, ICC, WB	AB_2107448
Cell Signaling Technology	Anti-Phospho-p44/42 MAPK (Erk1/2) (Thr202/Tyr204)	9101	Rabbit	Polyclonal	1/1000	IF, WB, IP, F	AB_331646
Cell Signaling Technology	Anti-p44/42 MAPK (Erk1/2)(137F5)	4695	Rabbit IgG	Monoclonal	1/1000	IF, WB, IP, F, IHC	AB_390779
Cell Signaling Technology	Anti-MCM2 (D7G11) XP	3619	Rabbit IgG	Monoclonal	1/1000	IF, WB, IP, IHC, ChIP	AB_2142137
Sigma-Aldrich	Anti-CLIC3	HPA005963	Rabbit IgG	Polyclonal	1 in 75	IF, IHC	AB_1078536
Sigma-Aldrich	Anti-CRABP2	HPA004135	Rabbit IgG	Polyclonal	1 in 50	IF, IHC	AB_1846516
Novus	Anti-GMDS	NBP1-33424	Rabbit IgG	Polyclonal	1:50)	WB, IHC, KD	AB_2247608
Sigma-Aldrich	Anti-Pyruvate Carboxylase	HPA043922	Rabbit IgG	Polyclonal	1/500	IF, IHC	AB_2678732
Sigma-Aldrich	Anti-Endoglin	HPA011862	Rabbit IgG	Polyclonal	1/500	IHC	AB_1846217
Sigma-Aldrich	Anti-E-Cadherin	SAB4503751	Rabbit IgG	Polyclonal	1/500	IF, IHC, WB	AB_10752268
Sigma-Aldrich	Anti-Anion exchange protein 2 (SLC4A2)	HPA019339	Rabbit	Polyclonal	1/500	IHC, IF	AB_1844825
Novus	Anti-Solute Carrier Family 29 member 1	NBP3-02977	Rabbit IgG	Polyclonal	1/500	WB	AB_3531796
Cell Signaling Technology	Anti-Merlin	6995	Rabbit		1/1000	WB, IP	AB_10828709
Cell Signaling Technology	Anti-p-Merlin- S518	9163	Rabbit		1/500	WB, IP	AB_2149793
Supplier	Aninal	Strain	Background		Age	Phenotype	RRID
Jackson Laboratorory	NOD scid gamma (NSG) mice	5557	NOD.Cg-Prkdcscid Il2rgtm1Wjl/SzJ		3 months	Immunodeficient	IMSR_JAX:005557
