# Supplementary material for: Integrated proteomic and targeted Next Generation Sequencing reveal relevant heterogeneity in lower-grade meningioma and ANXA3 as a new target in NF2 mutated meningiomas
Source: eBioMedicine. 2025 Jun 24;117:105814. doi: 10.1016/j.ebiom.2025.105814 (PMC12278414; doi:10.1016/j.ebiom.2025.105814)
Supplement: Supplementary Table S2 — Samples from patients with meningioma and clinical features. Clinical and histopathological data for samples from patients used in this study. Genomic data (104 samples), mass spectrometry (27 samples), Parallel Reaction Monitoring (PRM) (14 samples), and ANXA3 expression in tumour tissue (17 samples). [file mmc10.xlsx]

## Sheet: Genomic data
Genomic samples clinical data (Total = 104)
S.no	Pub_ID	Age	Sex	Tumour_Location	Histopathological_Subtype	Histopathological_grade	Methylation Class	Experiment performed
1	MN352	63	Male	Frontal	Atypical	2	int-A	Targeted Sequencing
2	MN357	56	Female	L fronto-parietal convexity	Fibrous	1	NA	Targeted Sequencing, PRM, grades
3	MN353	77	Female	Planum Sphenoidale Meningioma	Meningiothelial	1	NA	Targeted Sequencing
4	MN368	50	Male	L sphenoid wing	Meningiothelial	1	NA	Targeted Sequencing
5	MN370	58	Female	posterior fossa meningioma	Psammomatous	1	NA	Targeted Sequencing
6	MN372	42	Female	L sphenoid wing	Transitional	1	NA	Targeted Sequencing
7	MN374	63	Female	R parietal parasagittal	Transitional	1	NA	Targeted Sequencing
8	MN373	69	Female	L parietal - parafalcine	Fibrous	1	NA	Targeted Sequencing
9	MN360	62	Female	Post fossa	Transitional	1	NA	Targeted Sequencing, PRM
10	MN375	54	Male	1. L frontotemporal; 2. Frontal parasagittal; 3. Anterior falcine; 4. Posterior falcine	Mixed	2	NA	Targeted Sequencing
11	MN376	48	Female	Olfactory groove	Psammomatous	1	NA	Targeted Sequencing
12	MN377	63	Female	R sphenoid wing	Metaplastic	1	NA	Targeted Sequencing, PRM
13	MN378	43	Female	R sphenoid wing	Mixed	1	NA	Targeted Sequencing, PRM, grades
14	MN380	81	Female	Left CP angle meningioma	Meningiothelial	1	NA	Targeted Sequencing
15	MN397	51	Female	Right frontal parasagittal meningioma	Transitional	1	NA	Targeted Sequencing, PRM, grades
16	MN394	81	Female	Right-sided parasagittal	Fibrous	1	NA	Targeted Sequencing
17	MN396	36	Female	Anterior skull base	Meningiothelial	1	NA	Targeted Sequencing
18	MN404	62	Male	Parasagittal meningioma	Fibrous	1	NA	Targeted Sequencing
19	MN400	51	Female	Posterior Fossa meningioma	Fibrous	1	NA	Targeted Sequencing
20	MN405	46	Male	Parasagittal meningioma	Transitional	1	NA	Targeted Sequencing
21	MN406	73	Male	R sphenoid wing	Meningiothelial	1	NA	Targeted Sequencing
22	MN414	45	Female	Olfactory groove	Psammomatous	1	NA	Targeted Sequencing
23	MN369	48	Female	R parietal	Fibrous	2	ben-1	Targeted Sequencing
24	MN475	42	Male	Cranio-cervical junction	Atypical	2	NA	Targeted Sequencing
25	MN482	46	Male	Planum Sphenoidale Meningioma	Meningiothelial	1	NA	Targeted Sequencing
26	MN500	50	Female	Frontal falcine meningioma	Fibrous	1	ben-1	Targeted Sequencing
27	MN456	55	Female	L parasaggital meningioma	Transitional	1	NA	Targeted Sequencing
28	MN425	76	Male	R sphenoid wing	Atypical	2	NA	Targeted Sequencing
29	MN432	85	Female	left tentorial meningioma	Fibrous	1	NA	Targeted Sequencing
30	MN504	44	Female	Posterior olfactory groove	Meningiothelial	1	ben-2	Targeted Sequencing
31	MN429	70	Female	Multiple Meningioma	Meningiothelial	1	NA	Targeted Sequencing
32	MN497	59	Male	R Frontal parafalcine meningioma	Meningiothelial	1	ben-3	Targeted Sequencing
33	MN437	61	Female	right frontotemporoparietal meningioma	Meningiothelial	1	NA	Targeted Sequencing
34	MN465	75	Male	R temporal lobe meningioma	Mixed	1	NA	Targeted Sequencing
35	MN487	64	Male	Right sphenoid wing meningioma	Fibrous	1	NA	Targeted Sequencing
36	MN498	48	Male	L frontal meningioma	Meningiothelial	1	NA	Targeted Sequencing
37	MN486	55	Male	Left anterior temporal meningioma	Meningiothelial	1	NA	Targeted Sequencing
38	MN493	54	Female	Left cerebellopontine angle meningioma	Fibrous	1	ben-1	Targeted Sequencing
39	MN485	75	Male	Right sphenoid wing meningioma	Mixed	1	NA	Targeted Sequencing
40	MN433	53	Female	Anterior falcine extraaxial	Psammomatous	1	NA	Targeted Sequencing
41	MN461	43	Male	right petroclival meningioma	Meningiothelial	1	NA	Targeted Sequencing
42	MN421	47	Female	R sphenoid wing	Fibrous	1	ben-3	Targeted Sequencing
43	MN460	54	Female	Left frontal meningioma	Meningiothelial	1	NA	Targeted Sequencing
44	MN418	54	Male	L Fronto-temporal	Atypical	2	NA	Targeted Sequencing
45	MN427	59	Female	Left sphenoid wing meningioma	Secretory	1	NA	Targeted Sequencing, PRM
46	MN464	42	Female	Spinal	Atypical	2	NA	Targeted Sequencing
47	MN428	42	Female	Parafalcine	Atypical	2	int-A	Targeted Sequencing
48	MN472	56	Female	right occipital meningioma	Transitional	1	NA	Targeted Sequencing
49	MN490	72	Male	Right CP angle meningioma	Mixed	1	ben-1	Targeted Sequencing
50	MN481	41	Female	posterior fossa meningioma	Fibrous	1	NA	Targeted Sequencing
51	MN426	80	Female	R frontal parasaggital	Fibrous	1	NA	Targeted Sequencing
52	MN440	54	Female	left frontal extraaxial meningioma	Atypical	2	NA	Targeted Sequencing
53	MN496	57	Male	LEFT temporal convexity meningioma	Meningiothelial	1	NA	Targeted Sequencing
54	MN423	79	Male	middle cranial fossa	Secretory	1	NA	Targeted Sequencing, PRM
55	MN467	45	Female	RIGHT Frontal meningioma	Meningiothelial	1	NA	Targeted Sequencing
56	MN474	66	Female	right sphenoid wing meningioma	Psammomatous	1	NA	Targeted Sequencing
57	MN553	51	Male	Right frontal convexity extraaxial meningioma	Transitional	1	NA	Targeted Sequencing
58	MN506	38	Female	RIGHT Occipital meningioma	Fibrous	1	ben-1	Targeted Sequencing
59	MN509	50	Male	RIGHT posterior parietal lobe	Meningiothelial	1	ben-3	Targeted Sequencing
60	MN518	54	Female	RIGHT posterior Petrous	Transitional	1	ben-1	Targeted Sequencing
61	MN519	64	Female	T9/T10 Thoracic spine	Spinal	1	NA	Targeted Sequencing
62	MN521	58	Female	LEFT Occipital	Atypical	2	ben-1	Targeted Sequencing
63	MN491	74	Female	Right CP angle meningioma	Fibrous	1	NA	Targeted Sequencing
64	MN494	61	Female	Olfactory groove meningioma	Transitional	1	NA	Targeted Sequencing
65	MN516	39	Female	Left CPA meningioma	Mixed	1	NA	Targeted Sequencing
66	MN524	69	Male	Olfactory groove meningioma	Meningiothelial	1	NA	Targeted Sequencing
67	MN527	45	Female	L frontal convexity meningioma	Fibrous	1	NA	Targeted Sequencing
68	MN523	79	Male	Right parietal meningioma	Meningiothelial	1	NA	Targeted Sequencing
69	MN556	30	Female	Left occipital meningioma	Fibrous	1	NA	Targeted Sequencing
70	MN525	74	Male	RIGHT frontal/falcine meningioma	Transitional	1	ben-1	Targeted Sequencing
71	J14	80	Female	Frontal	Fibrous	1	ben-1	Targeted Sequencing, MS, grades
72	J5	50	Female	Occipital	Fibrous	1	ben-1	Targeted Sequencing
73	J6	72	Female	Parasaggital	Transitional	1	int-A	Targeted Sequencing
74	MN149	63	Female	R frontal convexity + parafalcine/parasagittal component	Meningiothelial	1	ben-2	Targeted Sequencing, Mass-spec, PRM
75	MN197	62	Female	L sphenoid wing	Psammomatous	1	NA	Targeted Sequencing, Mass-spec, PRM
76	MN214	59	Female	Planum sphenoidale	Meningiothelial	1	ben-2	Targeted Sequencing, Mass-spec, PRM
77	MN125	41	Female	L sphenoid wing with interosseus component (orbit)	Secretory	1	NA	Targeted Sequencing, Mass-spec
78	MN244	63	Female	L frontal convexity	Meningiothelial	1	NA	Targeted Sequencing, Mass-spec
79	MN257	34	Female	L occipital	Fibrous	1	ben-1	Targeted Sequencing, Mass-spec
80	MN310	63	Female	R temporal - convexity	Psammomatous	1	NA	Targeted Sequencing, Mass-spec
81	MN319	57	Female	R post fossa	Mixed	1	ben-1	Targeted Sequencing, Mass-spec
82	MN325	67	Female	R convexity	Psammomatous	1	ben-1	Targeted Sequencing, Mass-spec
83	MN566	62	Female	LEFT parasagital	Psammomatous	1	ben-1	Targeted Sequencing
84	MN567	61	Female	LEFT Tuberculum Sellae meningioma	Meningiothelial	1	NA	Targeted Sequencing
85	MN578	57	Female	LEFT Frontal Meningioma (and RIGHT Frontal Meningioma)	Mixed	1	NA	Targeted Sequencing
86	MN593	50	Female	Right frontal	parasaggital	1	ben-1	Targeted Sequencing
87	MN595	56	Female	LEFT frontal meningioma	Fibrous	1	ben-1	Targeted Sequencing
88	MN603	67	Male	Left parietal convexity meningioma	Atypical	2	NA	Targeted Sequencing
89	MN609	62	Female	Right parietal and temporal	Transitional	1	int-A	Targeted Sequencing
90	MN652	62	Male	right frontal	Transitional	1	ben-3	Targeted Sequencing
91	MN610	30	Female	Right Sphenoid wing	Secretory	1	ben-3	Targeted Sequencing
92	MN611	78	Female	Right parafalcine/right posterior frontal	parasaggital	1	ben-3	Targeted Sequencing
93	MN613	64	Female	Left falcine extra axial	Transitional	1	NA	Targeted Sequencing
94	MN614	46	Female	Left temporarl meningioma	Transitional	1	ben-1	Targeted Sequencing
95	MN630	58	Male	Right sphenoid wing	Atypical	2	int-A	Targeted Sequencing
96	MN656	78	Female	Spinal	Psammomatous	1	NA	Targeted Sequencing
97	MN655	65	Female	NA	Secretory	1	ben-2	Targeted Sequencing
98	MN658	58	Female	Parafalcine	Transitional	1	ben-3	Targeted Sequencing
99	MN660	45	Male	parietal	Atypical	2	NA	Targeted Sequencing
100	MN663	54	Female	frontal	Transitional	2	ben-2	Targeted Sequencing
101	MN017	51	Female	bilateral frontal convexity	Transitional	1	ben-1	Targeted Sequencing, Mass-spec
102	MN306	69	Female	R frontal	Secretory	1	NA	Targeted Sequencing, Mass-spec
103	MN330	54	Female	L sphenoid wing	Meningiothelial	1	NA	Targeted Sequencing, Mass-spec
104	MN331	75	Female	Multiple Meningioma	Mixed	1	NA	Targeted Sequencing, Mass-spec

## Sheet: Mass spec
Samples for Mass-Spec (Total = 27)
S.no	Pub_ID	Age	Sex	Tumour_Location	Histopathological_Subtype	Histopathological_grade	Methylation Class	Genotype	Experiment performed
1	MN149	63	Female	R frontal convexity + parafalcine/parasagittal component	Meningiothelial	1	ben-2	AKT1E17K	Targeted Sequencing, Mass-spec, PRM
2	MN197	62	Female	L sphenoid wing	Psammomatous	1	NA	AKT1 E17K	Targeted Sequencing, Mass-spec, PRM
3	MN214	59	Female	Planum sphenoidale	Meningiothelial	1	ben-2	AKT1 E17K	Targeted Sequencing, Mass-spec, PRM
4	MN110	47	Female	Sphenoid wing	Transitional	1	ben-2	AKT1 E17K	MS, PRM
5	MN109	48	Female	L Convexity,Frontal	Transitional	1	ben-2	AKT1 E17K	MS, PRM
6	MN255	35	Female	L Middle cranial fossa floor,Sphenoid wing	Meningiothelial	1	ben-2	AKT1 E17K	MS
7	MN330	54	Female	L Sphenoid wing	Meningiothelial	1	NA	AKT1 E17K	Targeted Sequencing, Mass-spec
8	MN125	41	Female	L sphenoid wing with interosseus component (orbit)	Secretory	1	NA	KLF4 K409Q	Targeted Sequencing, Mass-spec
9	MN244	63	Female	L frontal convexity	Meningiothelial	1	NA	KLF4 K409Q	Targeted Sequencing, Mass-spec
10	MN306	69	Female	R Frontal	Secretory	1	NA	KLF4 K409Q	Targeted Sequencing, Mass-spec
11	MN232	70	Female	Sphenoid wing	Secretory	1	NA	KLF4 K409Q	MS
12	NFB23	NA	NA	cavernous sinus	Secretory	1	NA	KLF4 K409Q	MS
13	NFB26	NA	NA	Frontal	Secretory	1	NA	KLF4 K409Q	MS, PRM
14	NFB28	NA	NA	skull base - foramen magnum	Secretory	1	NA	KLF4 K409Q	MS
15	MN331	73	Female	L Olfactory groove	Mixed	1	NA	KLF4 K409Q	Targeted Sequencing, Mass-spec
16	MN348	51	Female	R Frontal-orbital, Roof-extraaxial	Angiomatous	1	NA	KLF4 K409Q	MS
17	MN315	76	Female	L Paraclinoid	Psammomatous	1	ben-2	KLF4 K409Q	MS
18	J14	80	Female	Frontal	Fibrous	1	ben-1	NF2 mutant	Targeted Sequencing, MS, grades
19	J5	50	Female	Occipital	Fibrous	1	ben-1	NF2 mutant	Targeted Sequencing, Mass-spec, grades
20	J6	72	Female	Parasaggital	Transitional	1	int-A	NF2 mutant	Targeted Sequencing, Mass-spec
21	MN257	34	Female	L occipital	Fibrous	1	ben-1	NF2 mutant	Targeted Sequencing, Mass-spec
22	MN310	63	Female	R temporal - convexity	Psammomatous	1	NA	NF2 mutant	Targeted Sequencing, Mass-spec
23	MN319	57	Female	R post fossa	Mixed	1	ben-1	NF2 mutant	Targeted Sequencing, Mass-spec
24	MN325	67	Female	R convexity	Psammomatous	1	ben-1	NF2 mutant	Targeted Sequencing, Mass-spec
25	MN017	51	Female	Convexity,Frontal	Transitional	1	ben-1	NF2 mutant	Targeted Sequencing, Mass-spec
26	MN274	68	Female	L Convexity, Parietal	Fibrous	1	int-A	NF2 mutant	MS
27	MN005	58	Female	L Posterior fossa,Tentorial	Fibrous	1	ben-1	other mutations	MS

## Sheet: PRM
PRM run (n=13)
S.no	Pub_ID	Age	Sex	Tumour_Location	Histopathological_Subtype	Histopathological_grade	Genotype	Methylation Class	Experiment performed
1	MN323	NA	NA	L Convexity,Frontal	Meningiothelial	I	NF2 mutant	NA	PRM
2	MN357	56	Female	L fronto-parietal convexity	Fibrous	I	NF2 mutant	NA	Targeted Sequencing, PRM, grades
3	MN360	62	Female	Post fossa	Transitional	I	NF2 mutant	NA	Targeted Sequencing, PRM
4	MN378	43	Female	R sphenoid wing	Mixed	I	NF2 mutant	NA	Targeted Sequencing, PRM, grades
5	MN397	51	Female	Right frontal parasagittal meningioma	Transitional	I	NF2 mutant	NA	Targeted Sequencing, PRM, grades
6	MN109	48	Female	L Convexity,Frontal	Transitional	I	AKT1 E17K	ben-2	MS, PRM
7	MN110	47	Female	Sphenoid wing	Transitional	I	AKT1 E17K	ben-2	MS, PRM
8	MN149	63	Female	R Convexity,Frontal,Parafalcine,Parasagittal	Meningiothelial	I	AKT1 E17K	ben-2	Targeted Sequencing, Mass-spec, PRM
9	MN197	62	Female	L sphenoid wing	Psammomatous	I	AKT1 E17K	NA	Targeted Sequencing, Mass-spec, PRM
10	MN214	59	Female	Planum sphenoidale	Meningiothelial	I	AKT1 E17K	ben-2	Targeted Sequencing, Mass-spec, PRM
11	NFB26	NA	NA	Frontal	Secretory	I	KLF4 K409Q	NA	MS, PRM
12	MN423	79	Male	Middle cranial fossa floor	Secretory	I	KLF4 K409Q	NA	Targeted Sequencing, PRM
13	MN427	59	Female	L Sphenoid wing	Secretory	I	KLF4 K409Q	NA	Targeted Sequencing, PRM
14	MN377	63	Female	R sphenoid wing	Metaplastic	I	KLF4 K409Q	NA	Targeted Sequencing, PRM

## Sheet: ANXA3 expression
ANXA3 expression checked in meningioma grades (n= 17)
S.no	Pub_ID	Age	Sex	Tumour_Location	Histopathological_Subtype	22q loss (Chr22) from methylation	Histopathological_grade	Global Methylation Class	NF2 gene screening by NGS	NF2 gene screening by MLPA	Experiment performed
1	j5	50	F	Occipital	Fibroblastic	loss	1	ben-1	Pathogenic nonsense mutation in exon 12 c.1192_1193delCT p.(Leu398GlyfsTer8) of NF2 gene. Mutation predicted to cause either RNA nonsense-mediated decay or premature termination of NF2 protein.	Deletion encompassing the of whole NF2 gene.	Targeted Sequencing, Mass-spec, grades
2	J14	80	F	Frontal	Fibroblastic	loss	1	ben-1	Pathogenic frameshift mutation in exon 3 c.342delA p.(Gln115AsnfsTer8) of the NF2 gene. Mutation predicted to cause either RNA nonsense-mediated decay or premature termination of NF2 protein.	Deletion encompassing the whole of the NF2 gene.	Targeted Sequencing, MS, grades
3	MN357	56	F	Convexity, Fronto-parietal, Left	Fibroblastic	NA	1	NA	NF2: NM_000268:exon2:c.181_182del:p.F61Lfs*24	NF2: NM_181830:exon9:c.853_859del:p.T285Pfs*5	Targeted Sequencing, PRM, grades
4	MN397	51	F	Frontal, Parasagittal, Right	Transitional	NA	1	NA	NF2: NM_181830:exon9:c.805delA:p.T269Rfs*12		Targeted Sequencing, PRM, grades
5	MN378	43	F	Right, Sphenoid wing	Mixed	NA	1	NA	NF2: NM_181830:exon9:c.C864T:p.N288N	NF2: NM_181830:exon4:c.274_280del:p.N92Ifs*3	Targeted Sequencing, PRM, grades
6	MN326	50	F	Left, Parasagittal	Parasagittal	loss	1	ben-1			grades
7	J4	66	M	Occipital	Atypical	segmented balanced and loss (NF2 loss)	2	mal	Pathogenic nonsense mutation in exon 11 c.1090A>T p.(Lys364Ter) of the NF2 gene. Mutation predicted to cause either RNA nonsense-mediated decay or premature termination of NF2 protein.	Deletion encompassing the whole of the NF2 gene.	grades
8	MN020	39	F	Parietal	Atypical	loss	2	int-A			grades
9	MN338	70	F	Convexity, Left, Temporal lobe	Atypical	loss	2	int-B			grades
10	MN263	80	M	L frontal convexity	Atypical	loss	2	mal			grades
11	MN168	48	F	Left Frontal and RT occipital convexity lesion	Atypical	loss	2	mal			grades
12	J10	85	M	Occipital	Anaplastic	loss	3	mal	Pathogenic splicing mutation c.675+1G>C at the exon 7/intron 7 splice donor site of the NF2 gene.	Deletion encompassing the whole of the NF2 gene.	grades
13	J11	85	M	Occipital	Anaplastic	balanced	3	mal	Pathogenic nonsense mutation in exon 3 c.343C>T p.(Gln115Yer) of the NF2 gene. Mutation predicted to cause either RNA nonsense-mediated decay or premature termination of NF2 protein. This mutation was present in significantly more than half the reads (80%). This result is consistent with a loss of heterozygosity event in the tumour DNA.	Failed.	grades
14	J16	67	F	Occipital	Anaplastic	segmented balanced and loss (50% NF2 loss)	3	mal	No differences were detected in the NF2 gene between patient DNA and the reference sequence for all 17 exons (excluding recognised polymorphisms).	Deletion of exons 9 to 17 of the NF2 gene.	grades
15	J28	48	M	Left frontal	Anaplastic	NA	3	NA	NA		grades
16	J29	68	F	Frontal	Anaplastic	balanced	3	ben-2	NA		grades
17	J30	64	F	Left posterior fossa	Anaplastic	balanced	3	mal	NA		grades
