# Supplementary material for: Integrated proteomic and targeted Next Generation Sequencing reveal relevant heterogeneity in lower-grade meningioma and ANXA3 as a new target in NF2 mutated meningiomas
Source: eBioMedicine. 2025 Jun 24;117:105814. doi: 10.1016/j.ebiom.2025.105814 (PMC12278414; doi:10.1016/j.ebiom.2025.105814)
Supplement: Supplementary Table S3 — Severity scores for NF2−/− mutations identified in this study. The severity score for NF2 mutations were found according to the Halliday et al, 2017.16 [file mmc11.xlsx]

## Sheet: Sheet1
Mutation	mutated_exon	severity score	severity	mutation type
p.Y138Sfs*3	Ex5-7	3	severe	truncating
p.F61Lfs*24	Ex2	3	severe	truncating
p.T285Pfs*5	ex9-11	3	severe	truncating
p.A290Hfs*2	ex9-11	3	severe	truncating
p.Q237X	ex8-10	3	severe	truncating
p.L49Ffs*37	ex2	3	severe	truncating
p.N92Ifs*3	ex4-6	3	severe	truncating
p.T269Rfs*12	ex10-12	3	severe	truncating
p.S361Rfs*13	ex10-12	3	severe	truncating
p.S182X	ex6-8	3	severe	truncating
p.Q387X	ex11-13	3	severe	truncating
p.Y94Sfs*25	ex4-6	3	severe	truncating
p.I91Nfs*29	ex4-6	3	severe	truncating
p.L40Rfs*14	ex2-3	3	severe	truncating
p.R57_T59del	ex2	3	severe	truncating
p.P72P	ex3-5	3	severe	truncating
p.N288N	ex9-11	3	severe	truncating
p.I127Lfs*9	ex5-7	3	severe	truncating
p.R89Gfs*2	ex3-5	3	severe	truncating
p.T336Rfs*7	ex10-12	3	severe	truncating
p.T28Pfs*12	ex1	3	severe	truncating
p.E46Rfs*38	ex2-4	3	severe	truncating
p.S361Rfs*50	ex10-12	3	severe	truncating
p.Q324X	ex10-12	3	severe	truncating
p.P163Lfs*5	ex6-8	3	severe	truncating
p.F61Sfs*62	ex2	3	severe	truncating
p.C37Lfs*12	ex1	2A	Mild	truncating
p.V39Tfs*4	ex2-3	3	severe	truncating
p.E296Gfs*47	ex10-12	3	severe	truncating
p.M33Vfs*14	ex1	2A	Mild	truncating
p.K201Qfs*3	ex7-9	3	severe	truncating
p.Q73Nfs*8	ex2-3	3	severe	truncating
p.L315Gfs*8	ex10-12	3	severe	truncating
p.L78Cfs*10	ex2-3	3	severe	truncating
p.Q79Gfs*8	ex2-3	3	severe	truncating
p.H221Mfs*5	ex8-10	3	severe	truncating
p.I218Sfs*8	ex5-7	3	severe	truncating
p.L125*	ex5-7	3	severe	truncating
p.K17Sfs*8	ex1	2A	Mild	truncating
p.R383X	ex11-13	3	severe	truncating
p.L44*	ex2-4	3	severe	truncating
p.L342Rfs*11	ex10-12	3	severe	truncating
p.R363Efs*48	ex10-12	3	severe	truncating
p.K44Rfs*79	ex2	3	severe	truncating
p.K145X	ex6-8	3	severe	truncating
p.E391Rfs*11	ex11-13	3	severe	truncating
p.K66Ifs*3	ex2-4	3	severe	truncating
p.Q129X	ex5-7	3	severe	truncating
p.E441Kfs*26	ex12-14	3	severe	truncating
c.448-2.1>T	ex5	2B	Moderate	truncating
c.363+1G>A	ex3	2B	Moderate	truncating
c.1340+1->T	ex12	2A	Mild	truncating
c.600-1G>C	ex7	2B	Moderate	truncating
c.600-2.1>G	ex7	2B	Moderate	truncating
c.240+2T>G	ex2	2B	Moderate	truncating
c.115-2.1>C	ex2	2B	Moderate	truncating
c.810+1G>A	ex8	2A	Mild	truncating
c.363+2T>A	ex3	2B	Moderate	truncating
