# Supplementary material for: Integrated proteomic and targeted Next Generation Sequencing reveal relevant heterogeneity in lower-grade meningioma and ANXA3 as a new target in NF2 mutated meningiomas
Source: eBioMedicine. 2025 Jun 24;117:105814. doi: 10.1016/j.ebiom.2025.105814 (PMC12278414; doi:10.1016/j.ebiom.2025.105814)
Supplement: Supplementary Table S4 — Samples from patients with meningioma and clinical features of NF2-clusters. Clinical, histopathological and oncogenicity data from patients with meningioma used for NF2-clusters. All samples are meningioma grade 1 NF2−/−. NF2-Cluster 1 (7 samples) and NF2-Cluster 2 (3 samples). [file mmc12.xlsx]

## Sheet: NF2 Clusters
Pub_ID	Proteomics cluster	Age	Sex	Tumour_Location	Histopathological_Subtype	Histopathological_grade	Methylation	MGMT mehytlation status	Chr 1p	Chr 9p	Chr14q	Chr 22p	CDKN2A/B loss (chr 9)	TERT promoter status (NGS:chr5:1,295,228 (C228T) or chr5:1,295,250 (C250T)	Recurrence data	NF2 severity score	NF2 driver mutation	Any co-ocurrence driver mutations
J14	cluster 1	80	Female	Frontal	Fibrous	1	ben-1	unmethylated	balanced	balanced	balanced	loss	no	no variant detected	NA	3, severe	p.Q73Nfs*8	ERCC4_p.I706T and MET_p.A347T
J5	cluster 1	50	Female	Occipital	Fibrous	1	ben-1	unmethylated	balanced	balanced	balanced	loss	no	no variant detected	NA	3, severe	p.L315Gfs*8	SH2B3_p.D283_W290del, HNF1A_p.P568L, CREBBP_p.S546P, LRP1B_p.G2474S
J6	cluster 1	72	Female	Parasaggital	Transitional	1	int-A	unmethylated	balanced	balanced	balanced	loss	no	no variant detected	NA	3, severe	p.L78Cfs*10, NF2_p.Q79Gfs*8	ARID1B_p.D1728del, SMARCB1_p.K355del
MN0017	cluster 1	51	Female	bilateral frontal convexity	Transitional	1	ben-1	unmethylated	balanced	balanced	balanced	loss	no	no variant detected	NA	3, severe	p.L44*	EPHA7_p.Q670P, RET_p.P684L
MN257	cluster 1	34	Female	L occipital	Fibrous	1	ben-1	unmethylated	balanced	balanced	balanced	loss	no	no variant detected	NA	3, severe	p.H221Mfs*5	NKX2-1_p.G241_T242insGGG, KMT2A_p.M1586L
MN310	cluster 2	63	Female	R temporal - convexity	Psammomatous	1	ben-3	unmethylated	balanced	balanced	balanced	loss	no	no variant detected	NA	3, severe	p.I218Sfs*8	NOTCH1_p.R621H, NUTM1_p.R1147L
MN319	cluster 2	57	Female	R post fossa	Mixed	1	ben-1	unmethylated	balanced	balanced	balanced	loss	no	no variant detected	NA	3, severe	p.L125*	TCF7L2_p.P472R, NCOR1_p.H2149Y, APC_p.S2603C, FANCA_p.W209X, INPP4B_p.A845T
MN325	cluster 2	67	Female	R convexity	Psammomatous	1	ben-1	unmethylated	balanced	balanced	balanced	loss	no	no variant detected	NA	2A, Mild	p.K17Sfs*8	TCF7L2_p.P472R, MGA_p.P1698R, BARD1_p.L340_P346del
MN005	cluster 1	58	Female	Left, Posterior fossa, Tentorial	Fibrous	1	ben-1	unmethylated	balanced	balanced	balanced	loss	no	Not NGS data	NA	NA	p.P134Lfs*40	NA
MN274	cluster 1	68	Female	Convexity, Left, Parietal	Fibrous	1	int-A	methylated	partial loss	balanced	balanced	segmental balanced and loss (NF2 loss)	no	Not NGS data	NA	NA	Not tested	NA
